# Supplementary material for: NAPping PAnts (NAPPA): An open wearable solution for monitoring Infant's sleeping rhythms, respiration and posture
Source: Heliyon. 2024 Jun 21;10(13):e33295. doi: 10.1016/j.heliyon.2024.e33295 (PMC11255670; doi:10.1016/j.heliyon.2024.e33295)
Supplement: Multimedia component 2 [file mmc2.csv]

Time	Sleep Class	Logit Prob 0	Logit Prob 1	Logit Prob 2
1.69964E+12	0	0.38804	0.307261	-0.037274
1.69964E+12	0	0.418828	-0.035376	0.231362
1.69964E+12	0	0.459054	-0.064991	0.19152
1.69964E+12	0	0.490798	-0.093886	0.16166
1.69964E+12	0	0.444716	-0.015508	0.136466
1.69964E+12	1	0.408218	0.02903	0.1305
1.69964E+12	1	0.42118	0.009944	0.139939
1.69964E+12	1	0.408445	0.013276	0.158228
1.69964E+12	1	0.417837	0.005372	0.154551
1.69964E+12	1	0.3568	0.526715	-0.329188
1.69964E+12	1	0.353915	0.515108	-0.309115
1.69964E+12	1	0.400117	0.033694	0.136426
1.69964E+12	1	0.330369	0.551751	-0.337213
1.69964E+12	1	0.313693	0.567471	-0.344302
1.69964E+12	1	0.277194	0.599686	-0.362329
1.69964E+12	1	0.279419	0.571397	-0.321617
1.69964E+12	1	0.267066	0.596568	-0.35067
1.69964E+12	1	0.27983	0.555095	-0.297198
1.69964E+12	1	0.294001	0.521786	-0.258099
1.69964E+12	1	0.296259	0.508201	-0.239198
1.69964E+12	1	0.325553	0.501928	-0.258495
1.69964E+12	1	0.287921	0.552654	-0.299998
1.69964E+12	1	0.306825	0.515598	-0.260473
1.69964E+12	1	0.300242	0.513576	-0.251176
1.69964E+12	1	0.344377	0.488467	-0.258922
1.69964E+12	1	0.340868	0.490324	-0.257714
1.69964E+12	1	0.298341	0.552819	-0.309035
1.69964E+12	1	0.307156	0.520826	-0.268741
1.69964E+12	1	0.334989	0.503404	-0.27078
1.69964E+12	1	0.345214	0.497065	-0.272689
1.69964E+12	1	0.371553	0.468799	-0.262716
1.69964E+12	1	0.319027	0.558602	-0.336244
1.69964E+12	1	0.310561	0.538409	-0.298445
1.69964E+12	1	0.337353	0.499158	-0.267018
1.69964E+12	1	0.250101	0.643338	-0.410205
1.69964E+12	1	0.234182	0.616023	-0.360696
1.69964E+12	1	0.204676	0.66843	-0.42858
1.69964E+12	1	0.15981	0.721524	-0.501535
1.69964E+12	1	0.157642	0.69174	-0.45505
1.69964E+12	1	0.125667	0.771573	-0.580246
1.69964E+12	1	0.105434	0.769062	-0.580249
1.69964E+12	1	0.10029	0.762638	-0.57132
1.69964E+12	1	0.106496	0.72324	-0.50696
1.69964E+12	1	0.117523	0.676752	-0.429968
1.69964E+12	1	0.115606	0.702824	-0.472736
1.69964E+12	1	0.118781	0.659678	-0.40168
1.69964E+12	1	0.129703	0.643046	-0.37425
1.69964E+12	1	0.151334	0.59494	-0.296792
1.69964E+12	1	0.155988	0.592094	-0.293066
1.69964E+12	1	0.148227	0.63486	-0.362527
1.69964E+12	1	0.173717	0.60054	-0.311753
1.69964E+12	1	0.190898	0.579446	-0.283147
1.69964E+12	1	0.190321	0.604619	-0.323762
1.69964E+12	1	0.211284	0.564234	-0.267509
1.69964E+12	1	0.222718	0.583292	-0.303816
1.69964E+12	1	0.177415	0.701407	-0.472531
1.69964E+12	1	0.169003	0.693065	-0.458424
1.69964E+12	1	0.172531	0.647681	-0.387638
1.69964E+12	1	0.166851	0.67134	-0.424085
1.69964E+12	1	0.134112	0.746418	-0.540347
1.69964E+12	1	0.100384	0.784236	-0.605336
1.69964E+12	1	0.090459	0.777532	-0.597645
1.69964E+12	1	0.087466	0.751344	-0.55656
1.69964E+12	1	0.096289	0.687376	-0.449606
1.69964E+12	1	0.106752	0.648279	-0.382926
1.69964E+12	1	0.13955	0.607005	-0.314948
1.69964E+12	2	0.091044	0.438411	0.028963
1.69964E+12	2	0.069615	0.095782	0.507659
1.69964E+12	2	0.011305	0.020454	0.505015
1.69964E+12	2	0.005095	0.018227	0.497727
1.69964E+12	2	0.01085	0.032293	0.497273
1.69964E+12	2	0.007321	0.018894	0.500449
1.69964E+12	2	0.005251	0.015777	0.49931
1.69964E+12	2	0.014826	0.034578	0.501008
1.69964E+12	2	0.008347	0.033768	0.493088
1.69964E+12	2	0.00903	0.024647	0.49945
1.69964E+12	2	0.007859	0.019265	0.500979
1.69964E+12	2	0.011917	0.031069	0.499426
1.69964E+12	2	0.008061	0.034728	0.492132
1.69964E+12	2	0.019329	0.103086	0.45711
1.69964E+12	2	0.034705	0.172075	0.407128
1.69964E+12	2	0.042423	0.203347	0.378192
1.69964E+12	2	0.053767	0.258766	0.315917
1.69964E+12	2	0.035635	0.167727	0.412021
1.69964E+12	2	0.020529	0.141362	0.426228
1.69964E+12	2	0.022006	0.173599	0.397913
1.69964E+12	2	0.0321	0.243071	0.330358
1.69964E+12	2	0.030415	0.265647	0.304023
1.69964E+12	2	0.021683	0.201192	0.370879
1.69964E+12	2	0.013374	0.131553	0.428703
1.69964E+12	2	0.014943	0.148124	0.416004
1.69964E+12	2	0.013844	0.134038	0.427047
1.69964E+12	2	0.009061	0.12252	0.43216
1.69964E+12	2	0.012445	0.149309	0.413048
1.69964E+12	2	0.028934	0.264635	0.304921
1.69964E+12	2	0.04409	0.315111	0.242877
1.69964E+12	2	0.046971	0.391694	0.13398
1.69964E+12	1	0.059837	0.486863	-0.028969
1.69964E+12	1	0.079208	0.509217	-0.08915
1.69964E+12	1	0.121725	0.548686	-0.211499
1.69964E+12	1	0.123495	0.51846	-0.157959
1.69964E+12	1	0.144357	0.52921	-0.182257
1.69964E+12	2	0.054102	0.209236	0.37596
1.69964E+12	2	0.024206	0.13313	0.436347
1.69964E+12	2	0.023538	0.150445	0.420407
1.69964E+12	2	0.024285	0.178817	0.394322
1.69964E+12	2	0.027222	0.246621	0.325007
1.69964E+12	2	0.028745	0.32963	0.225356
1.69964E+12	2	0.037924	0.36576	0.174929
1.69964E+12	2	0.036079	0.323481	0.232616
1.69964E+12	2	0.03418	0.267235	0.302798
1.69964E+12	2	0.051359	0.380308	0.149081
1.69964E+12	2	0.063918	0.440481	0.046745
1.69964E+12	1	0.079071	0.531479	-0.131218
1.69964E+12	2	0.06623	0.37616	0.148887
1.69964E+12	1	0.078391	0.476976	-0.028954
1.69964E+12	1	0.113332	0.570586	-0.249037
1.69964E+12	1	0.102984	0.575669	-0.252745
1.69964E+12	1	0.110628	0.67189	-0.422303
1.69964E+12	1	0.167584	0.695961	-0.462734
1.69964E+12	1	0.201561	0.695973	-0.469356
1.69964E+12	1	0.18756	0.722612	-0.506284
1.69964E+12	1	0.239634	0.693793	-0.479089
1.69964E+12	1	0.298474	0.647292	-0.446347
1.69964E+12	1	0.397171	0.093718	0.042527
1.69964E+12	1	0.314642	0.632695	-0.438297
1.69964E+12	1	0.208442	0.714057	-0.498062
1.69964E+12	1	0.162967	0.620941	-0.342379
1.69964E+12	2	0.059626	0.378813	0.14778
1.69964E+12	2	0.056537	0.431161	0.067237
1.69964E+12	1	0.119959	0.644554	-0.376439
1.69964E+12	1	0.197728	0.674762	-0.436181
1.69964E+12	1	0.297998	0.626125	-0.416025
1.69964E+12	1	0.452825	0.029878	0.048727
1.69964E+12	0	0.561168	-0.131182	0.037012
1.69964E+12	0	0.723933	-0.472758	0.024892
1.69964E+12	0	0.842689	-0.701677	0.0163
1.69964E+12	0	0.921687	-0.853298	0.009924
1.69964E+12	0	0.958248	-0.923016	0.00652
1.69964E+12	0	0.972429	-0.950012	0.005153
1.69964E+12	0	0.983995	-0.971666	0.003676
1.69964E+12	0	0.97654	-0.958926	0.005845
1.69964E+12	0	0.982061	-0.96891	0.004788
1.69964E+12	0	0.981222	-0.967852	0.005409
1.69964E+12	0	0.986034	-0.976335	0.004267
1.69964E+12	0	0.989137	-0.981699	0.003425
1.69964E+12	0	0.985063	-0.974996	0.004871
1.69964E+12	0	0.974682	-0.957263	0.007898
1.69964E+12	0	0.97732	-0.961582	0.006943
1.69964E+12	0	0.971016	-0.950835	0.008803
1.69964E+12	0	0.952081	-0.918449	0.014287
1.69964E+12	0	0.95328	-0.919736	0.013177
1.69964E+12	0	0.941471	-0.898515	0.015574
1.69964E+12	0	0.892562	-0.812148	0.027024
1.69964E+12	0	0.762326	-0.573481	0.048828
1.69964E+12	0	0.551002	-0.146683	0.085103
1.69964E+12	1	0.388041	0.066356	0.099288
1.69964E+12	1	0.343502	0.576946	-0.386397
1.69964E+12	1	0.216494	0.699674	-0.479186
1.69964E+12	1	0.109284	0.805417	-0.635694
1.69964E+12	1	0.089529	0.845857	-0.704108
1.69964E+12	1	0.122818	0.831064	-0.6708
1.69964E+12	1	0.085571	0.868303	-0.739761
1.69964E+12	1	0.081731	0.874404	-0.750746
1.69964E+12	1	0.074305	0.881972	-0.765885
1.69964E+12	1	0.086312	0.873844	-0.74773
1.69964E+12	1	0.095923	0.867311	-0.733735
1.69964E+12	1	0.068969	0.854826	-0.727265
1.69964E+12	1	0.118889	0.840366	-0.685656
1.69964E+12	1	0.149689	0.815107	-0.642207
1.69964E+12	1	0.141089	0.819507	-0.649893
1.69964E+12	1	0.222656	0.744314	-0.545674
1.69964E+12	1	0.227621	0.731583	-0.528998
1.69964E+12	1	0.277516	0.68553	-0.486269
1.69964E+12	1	0.334316	0.633919	-0.456669
1.69964E+12	1	0.37367	0.122162	0.028937
1.69964E+12	1	0.462539	0.034575	0.024203
1.69964E+12	0	0.495812	-0.011741	0.024425
1.69964E+12	0	0.497343	-0.012146	0.021837
1.69964E+12	0	0.548579	-0.095285	0.020068
1.69964E+12	0	0.547099	-0.091932	0.019147
1.69964E+12	0	0.608038	-0.211506	0.018155
1.69964E+12	0	0.506327	-0.026988	0.023437
1.69964E+12	0	0.508148	-0.028949	0.022247
1.69964E+12	1	0.48543	0.004813	0.022426
1.69964E+12	1	0.386239	0.110522	0.031435
1.69964E+12	1	0.203006	0.709968	-0.490627
1.69964E+12	1	0.080062	0.56221	-0.192464
1.69964E+12	1	0.08453	0.582909	-0.240464
1.69964E+12	2	0.034712	0.448421	0.054321
1.69964E+12	1	0.095544	0.699659	-0.470143
1.69964E+12	1	0.151571	0.732307	-0.51787
1.69964E+12	1	0.219338	0.708086	-0.492444
1.69964E+12	1	0.337666	0.610981	-0.428211
1.69964E+12	0	0.490537	-0.012514	0.036364
1.69964E+12	0	0.633937	-0.276553	0.027173
1.69964E+12	0	0.762096	-0.543572	0.019381
1.69964E+12	0	0.873527	-0.759346	0.012293
1.69964E+12	0	0.932144	-0.872396	0.008109
1.69964E+12	0	0.960022	-0.925999	0.005954
1.69964E+12	0	0.976151	-0.956637	0.004335
1.69964E+12	0	0.963886	-0.935004	0.007233
1.69964E+12	0	0.978863	-0.962385	0.004659
1.69964E+12	0	0.98415	-0.972122	0.003822
1.69964E+12	0	0.987562	-0.97847	0.003346
1.69964E+12	0	0.988662	-0.980556	0.003233
1.69964E+12	0	0.990355	-0.983611	0.002901
1.69964E+12	0	0.990892	-0.984623	0.002839
1.69964E+12	0	0.991172	-0.985162	0.002818
1.69964E+12	0	0.990526	-0.98409	0.003038
1.69964E+12	0	0.989697	-0.982642	0.003249
1.69964E+12	0	0.988619	-0.980767	0.003529
1.69964E+12	0	0.987616	-0.97894	0.003709
1.69964E+12	0	0.98652	-0.976978	0.003938
1.69964E+12	0	0.985078	-0.974366	0.00421
1.69964E+12	0	0.982605	-0.970084	0.004874
1.69964E+12	0	0.980184	-0.965734	0.005365
1.69964E+12	0	0.978802	-0.963165	0.005561
1.69964E+12	0	0.975671	-0.957621	0.006278
1.69964E+12	0	0.974097	-0.95471	0.006515
1.69964E+12	0	0.970987	-0.949064	0.00709
1.69964E+12	0	0.968028	-0.94373	0.007674
1.69964E+12	0	0.944295	-0.902792	0.014203
1.69964E+12	0	0.942922	-0.899369	0.013524
1.69964E+12	0	0.945974	-0.904034	0.012087
1.69964E+12	0	0.941707	-0.896011	0.012597
1.69964E+12	0	0.936739	-0.886645	0.013168
1.69964E+12	0	0.923279	-0.862948	0.01639
1.69964E+12	0	0.928432	-0.871802	0.014939
1.69964E+12	0	0.927623	-0.869867	0.014621
1.69964E+12	0	0.929131	-0.87226	0.013998
1.69964E+12	0	0.913571	-0.844477	0.017335
1.69964E+12	0	0.920708	-0.856844	0.015427
1.69964E+12	0	0.922182	-0.85912	0.014757
1.69964E+12	0	0.926336	-0.866403	0.013731
1.69964E+12	0	0.928115	-0.869529	0.0133
1.69964E+12	0	0.932448	-0.87812	0.013223
1.69964E+12	0	0.723659	-0.529017	0.081699
1.69964E+12	0	0.789121	-0.627393	0.049151
1.69964E+12	0	0.834205	-0.701198	0.032788
1.69964E+12	0	0.858745	-0.74346	0.025971
1.69964E+12	0	0.874994	-0.771562	0.021574
1.69964E+12	0	0.891244	-0.800889	0.018401
1.69964E+12	0	0.90525	-0.826247	0.015747
1.69964E+12	0	0.911082	-0.83694	0.014775
1.69964E+12	0	0.919932	-0.853207	0.013344
1.69964E+12	0	0.930689	-0.873016	0.011639
1.69964E+12	0	0.936366	-0.883552	0.01082
1.69964E+12	0	0.941552	-0.893321	0.010217
1.69964E+12	0	0.947782	-0.904794	0.00923
1.69964E+12	0	0.95131	-0.911369	0.008749
1.69964E+12	0	0.958927	-0.925498	0.007644
1.69964E+12	0	0.960263	-0.928003	0.007477
1.69964E+12	0	0.959855	-0.927448	0.007739
1.69964E+12	0	0.957789	-0.923859	0.008281
1.69964E+12	0	0.959636	-0.927425	0.008152
1.69964E+12	0	0.906488	-0.834617	0.021641
1.69964E+12	0	0.90433	-0.829552	0.020891
1.69964E+12	0	0.892583	-0.807859	0.022693
1.69964E+12	0	0.89597	-0.812536	0.020596
1.69964E+12	0	0.900042	-0.819322	0.019237
1.69964E+12	0	0.903264	-0.824663	0.018135
1.69964E+12	0	0.913175	-0.842179	0.015829
1.69964E+12	0	0.917256	-0.849586	0.015074
1.69964E+12	0	0.924175	-0.862348	0.013997
1.69964E+12	0	0.929081	-0.871402	0.01324
1.69964E+12	0	0.936032	-0.883938	0.011873
1.69964E+12	0	0.939618	-0.890757	0.011521
1.69964E+12	0	0.937584	-0.887461	0.012294
1.69964E+12	0	0.940336	-0.892443	0.011771
1.69964E+12	0	0.939336	-0.890914	0.012242
1.69964E+12	0	0.929013	-0.873057	0.01503
1.69964E+12	0	0.932536	-0.879147	0.014075
1.69964E+12	0	0.909559	-0.838869	0.019752
1.69964E+12	0	0.824708	-0.692915	0.0435
1.69964E+12	0	0.650406	-0.359863	0.084808
1.69964E+12	0	0.451394	-0.016972	0.124822
1.69964E+12	1	0.26457	0.587563	-0.335394
1.69964E+12	1	0.160768	0.707068	-0.479263
1.69964E+12	1	0.102183	0.783165	-0.603174
1.69964E+12	1	0.079804	0.828178	-0.681007
1.69964E+12	1	0.07046	0.864637	-0.74157
1.69964E+12	1	0.063074	0.88208	-0.772207
1.69964E+12	1	0.054194	0.893367	-0.794713
1.69964E+12	1	0.050843	0.891825	-0.794463
1.69964E+12	1	0.036704	0.752653	-0.514767
1.69964E+12	1	0.085993	0.845736	-0.705401
1.69964E+12	1	0.146681	0.81193	-0.637939
1.69964E+12	1	0.235285	0.73261	-0.532969
1.69964E+12	1	0.264579	0.703991	-0.505078
1.69964E+12	1	0.358525	0.134486	0.026548
1.69964E+12	1	0.399043	0.10276	0.026371
1.69964E+12	1	0.465034	0.028057	0.02886
1.69964E+12	0	0.579306	-0.156405	0.023888
1.69964E+12	0	0.648103	-0.30491	0.020835
1.69964E+12	0	0.677685	-0.376029	0.02066
1.69964E+12	0	0.58936	-0.179873	0.028023
1.69964E+12	0	0.681446	-0.386728	0.023837
1.69964E+12	0	0.746855	-0.514059	0.020348
1.69964E+12	0	0.795245	-0.608091	0.0176
1.69964E+12	0	0.869128	-0.750727	0.012471
1.69964E+12	0	0.869784	-0.753644	0.014075
1.69964E+12	0	0.679675	-0.430142	0.07973
1.69964E+12	0	0.799306	-0.632974	0.034362
1.69964E+12	0	0.831392	-0.685942	0.023159
1.69964E+12	0	0.889243	-0.79304	0.014553
1.69964E+12	0	0.925997	-0.862209	0.010216
1.69964E+12	0	0.946962	-0.902394	0.008471
1.69965E+12	0	0.864275	-0.752681	0.024132
1.69965E+12	0	0.927497	-0.866951	0.011958
1.69965E+12	0	0.95281	-0.91393	0.008311
1.69965E+12	0	0.966728	-0.939775	0.00632
1.69965E+12	0	0.965191	-0.937125	0.006742
1.69965E+12	0	0.974766	-0.954627	0.005095
1.69965E+12	0	0.972536	-0.950918	0.005847
1.69965E+12	0	0.977491	-0.960046	0.005065
1.69965E+12	0	0.981402	-0.967125	0.004321
1.69965E+12	0	0.983587	-0.971099	0.003924
1.69965E+12	0	0.984901	-0.973498	0.003695
1.69965E+12	0	0.985521	-0.974702	0.003659
1.69965E+12	0	0.985726	-0.975059	0.003608
1.69965E+12	0	0.985065	-0.97391	0.00378
1.69965E+12	0	0.984475	-0.972831	0.003882
1.69965E+12	0	0.984403	-0.972636	0.00383
1.69965E+12	0	0.983525	-0.971013	0.003964
1.69965E+12	0	0.982965	-0.97001	0.00408
1.69965E+12	0	0.969997	-0.947522	0.007529
1.69965E+12	0	0.971656	-0.950207	0.006894
1.69965E+12	0	0.97089	-0.948599	0.006818
1.69965E+12	0	0.968083	-0.943449	0.007284
1.69965E+12	0	0.969215	-0.945364	0.006934
1.69965E+12	0	0.969142	-0.945097	0.006812
1.69965E+12	0	0.969589	-0.945877	0.006698
1.69965E+12	0	0.968519	-0.943912	0.006874
1.69965E+12	0	0.965403	-0.938382	0.007575
1.69965E+12	0	0.967322	-0.941683	0.00704
1.69965E+12	0	0.966883	-0.940824	0.007058
1.69965E+12	0	0.965896	-0.939133	0.007341
1.69965E+12	0	0.965619	-0.938682	0.007444
1.69965E+12	0	0.965081	-0.937758	0.007596
1.69965E+12	0	0.905321	-0.832839	0.022197
1.69965E+12	0	0.728787	-0.552686	0.095112
1.69965E+12	1	0.284798	0.362336	0.009974
1.69965E+12	1	0.386047	0.411461	-0.196825
1.69965E+12	1	0.372298	0.468419	-0.263113
1.69965E+12	0	0.467033	-0.025589	0.105434
1.69965E+12	0	0.453224	-0.003473	0.099063
1.69965E+12	0	0.506562	-0.065059	0.077074
1.69965E+12	0	0.597522	-0.216667	0.054239
1.69965E+12	0	0.703937	-0.443897	0.036024
1.69965E+12	0	0.77885	-0.583116	0.025416
1.69965E+12	0	0.74166	-0.513157	0.029837
1.69965E+12	0	0.779693	-0.583484	0.024098
1.69965E+12	0	0.834244	-0.685958	0.01747
1.69965E+12	0	0.881678	-0.776145	0.012789
1.69965E+12	0	0.916417	-0.842485	0.009651
1.69965E+12	0	0.931665	-0.871716	0.008387
1.69965E+12	0	0.944071	-0.895431	0.007289
1.69965E+12	0	0.954389	-0.915189	0.006412
1.69965E+12	0	0.928405	-0.867967	0.011158
1.69965E+12	0	0.942313	-0.893472	0.008845
1.69965E+12	0	0.889954	-0.798324	0.018417
1.69965E+12	0	0.907291	-0.829416	0.014835
1.69965E+12	0	0.903451	-0.822025	0.015123
1.69965E+12	0	0.637368	-0.305287	0.053835
1.69965E+12	1	0.359801	0.11296	0.058996
1.69965E+12	1	0.372729	0.101542	0.062221
1.69965E+12	1	0.338279	0.58763	-0.396252
1.69965E+12	1	0.338516	0.588719	-0.398011
1.69965E+12	1	0.40001	0.07967	0.060189
1.69965E+12	1	0.425755	0.057138	0.054995
1.69965E+12	0	0.492492	-0.022502	0.046465
1.69965E+12	0	0.559354	-0.128962	0.038617
1.69965E+12	0	0.625274	-0.261403	0.033178
1.69965E+12	0	0.721021	-0.466307	0.024265
1.69965E+12	0	0.763825	-0.548764	0.021113
1.69965E+12	0	0.811785	-0.641485	0.017914
1.69965E+12	0	0.666671	-0.366411	0.040673
1.69965E+12	0	0.74758	-0.522803	0.027644
1.69965E+12	0	0.80801	-0.636334	0.020315
1.69965E+12	0	0.833173	-0.684098	0.017751
1.69965E+12	0	0.870731	-0.75535	0.013888
1.69965E+12	0	0.887116	-0.786738	0.012505
1.69965E+12	0	0.911125	-0.832638	0.010388
1.69965E+12	0	0.933656	-0.875613	0.008301
1.69965E+12	0	0.948336	-0.903604	0.006932
1.69965E+12	0	0.948192	-0.903851	0.007467
1.69965E+12	0	0.954862	-0.916528	0.006803
1.69965E+12	0	0.958561	-0.923628	0.006506
1.69965E+12	0	0.962081	-0.930608	0.006447
1.69965E+12	0	0.842712	-0.70569	0.020266
1.69965E+12	0	0.712718	-0.469791	0.044356
1.69965E+12	0	0.576946	-0.188334	0.073363
1.69965E+12	0	0.628484	-0.289884	0.060769
1.69965E+12	0	0.524287	-0.096511	0.08079
1.69965E+12	0	0.624319	-0.276864	0.056142
1.69965E+12	0	0.652531	-0.338673	0.050019
1.69965E+12	0	0.696572	-0.434656	0.041511
1.69965E+12	0	0.648629	-0.32425	0.043656
1.69965E+12	0	0.671932	-0.379849	0.040792
1.69965E+12	0	0.513678	-0.110862	0.129753
1.69965E+12	0	0.578098	-0.192835	0.076436
1.69965E+12	0	0.649676	-0.331431	0.049635
1.69965E+12	0	0.666381	-0.363529	0.037962
1.69965E+12	0	0.621577	-0.25762	0.039067
1.69965E+12	0	0.525098	-0.076729	0.050441
1.69965E+12	0	0.568756	-0.149986	0.042818
1.69965E+12	0	0.557738	-0.128413	0.041966
1.69965E+12	0	0.510429	-0.048654	0.044596
1.69965E+12	0	0.507862	-0.039068	0.03683
1.69965E+12	0	0.528983	-0.073116	0.036341
1.69965E+12	1	0.45097	0.036204	0.042792
1.69965E+12	1	0.418296	0.074075	0.041329
1.69965E+12	1	0.252342	0.684908	-0.471998
1.69965E+12	1	0.176653	0.716881	-0.496024
1.69965E+12	1	0.185231	0.738577	-0.52972
1.69965E+12	1	0.190241	0.745597	-0.540774
1.69965E+12	1	0.170924	0.767115	-0.570769
1.69965E+12	1	0.18335	0.755235	-0.554098
1.69965E+12	1	0.137844	0.750332	-0.546112
1.69965E+12	1	0.150136	0.749686	-0.544518
1.69965E+12	1	0.135837	0.766346	-0.570897
1.69965E+12	1	0.137201	0.72346	-0.504313
1.69965E+12	1	0.130244	0.642262	-0.372977
1.69965E+12	2	0.054668	0.443704	0.048145
1.69965E+12	1	0.059403	0.489974	-0.033991
1.69965E+12	2	0.038189	0.318044	0.239537
1.69965E+12	2	0.008253	0.043542	0.486959
1.69965E+12	2	0.011253	0.055203	0.483182
1.69965E+12	2	0.012293	0.086463	0.462647
1.69965E+12	2	0.018152	0.17074	0.3981
1.69965E+12	2	0.029711	0.288151	0.277168
1.69965E+12	2	0.041011	0.369272	0.169006
1.69965E+12	2	0.037904	0.299763	0.263113
1.69965E+12	2	0.034302	0.237621	0.337146
1.69965E+12	2	0.035159	0.311437	0.248281
1.69965E+12	2	0.024183	0.203152	0.370151
1.69965E+12	2	0.011978	0.113307	0.442081
1.69965E+12	2	0.017039	0.21382	0.355954
1.69965E+12	2	0.016035	0.162719	0.40396
1.69965E+12	2	0.017403	0.222036	0.347793
1.69965E+12	2	0.026612	0.290844	0.273659
1.69965E+12	2	0.021837	0.162953	0.407759
1.69965E+12	2	0.013088	0.109397	0.44618
1.69965E+12	2	0.012302	0.09715	0.454759
1.69965E+12	2	0.008286	0.051847	0.481747
1.69965E+12	2	0.006867	0.033259	0.491442
1.69965E+12	2	0.009041	0.046327	0.486204
1.69965E+12	2	0.011665	0.096304	0.454743
1.69965E+12	2	0.009412	0.034262	0.494185
1.69965E+12	2	0.014594	0.110827	0.446491
1.69965E+12	2	0.019226	0.156516	0.411803
1.69965E+12	2	0.03854	0.285985	0.280461
1.69965E+12	2	0.05466	0.365546	0.169704
1.69965E+12	2	0.05101	0.375582	0.156246
1.69965E+12	2	0.02349	0.14546	0.424867
1.69965E+12	2	0.027062	0.249009	0.322294
1.69965E+12	2	0.027258	0.269939	0.298454
1.69965E+12	2	0.037418	0.373933	0.163572
1.69965E+12	2	0.045258	0.469584	0.012854
1.69965E+12	1	0.051943	0.534715	-0.105745
1.69965E+12	1	0.059548	0.554143	-0.150407
1.69965E+12	1	0.05651	0.582068	-0.199474
1.69965E+12	1	0.053453	0.577652	-0.18699
1.69965E+12	1	0.056425	0.513555	-0.072645
1.69965E+12	1	0.07706	0.567941	-0.19976
1.69965E+12	1	0.067178	0.617891	-0.285782
1.69965E+12	1	0.058675	0.672834	-0.385649
1.69965E+12	1	0.064637	0.690212	-0.433658
1.69965E+12	1	0.06127	0.639986	-0.321631
1.69965E+12	1	0.054859	0.625587	-0.282319
1.69965E+12	1	0.082173	0.644564	-0.366336
1.69965E+12	1	0.111424	0.666164	-0.412725
1.69965E+12	1	0.138251	0.6671	-0.41425
1.69965E+12	1	0.098921	0.7229	-0.507723
1.69965E+12	1	0.087602	0.728474	-0.519273
1.69965E+12	1	0.118167	0.719598	-0.499546
1.69965E+12	1	0.115313	0.724806	-0.508224
1.69965E+12	1	0.138187	0.722692	-0.503074
1.69965E+12	1	0.177916	0.709549	-0.485048
1.69965E+12	1	0.215995	0.688389	-0.462306
1.69965E+12	1	0.189208	0.7088	-0.485838
1.69965E+12	1	0.185589	0.67247	-0.429544
1.69965E+12	1	0.154812	0.709043	-0.481923
1.69965E+12	1	0.1698	0.69975	-0.468888
1.69965E+12	1	0.210408	0.668122	-0.429991
1.69965E+12	1	0.158773	0.755148	-0.552704
1.69965E+12	1	0.140109	0.769307	-0.574987
1.69965E+12	1	0.138806	0.762104	-0.56412
1.69965E+12	1	0.161738	0.736964	-0.525246
1.69965E+12	1	0.224794	0.68546	-0.461053
1.69965E+12	1	0.272664	0.648907	-0.43135
1.69965E+12	1	0.237159	0.663486	-0.433648
1.69965E+12	1	0.258418	0.655549	-0.432661
1.69965E+12	1	0.265203	0.651806	-0.431064
1.69965E+12	1	0.304151	0.618086	-0.409304
1.69965E+12	1	0.292678	0.624045	-0.40909
1.69965E+12	1	0.307198	0.587139	-0.367269
1.69965E+12	1	0.309626	0.591936	-0.376277
1.69965E+12	1	0.364449	0.095624	0.082
1.69965E+12	1	0.373628	0.090826	0.078481
1.69965E+12	1	0.414701	0.046669	0.089742
1.69965E+12	1	0.39633	0.068444	0.083513
1.69965E+12	1	0.410236	0.044952	0.100015
1.69965E+12	1	0.387226	0.069202	0.095709
1.69965E+12	1	0.388343	0.072284	0.088965
1.69965E+12	1	0.400061	0.065983	0.081873
1.69965E+12	1	0.405917	0.065268	0.074033
1.69965E+12	1	0.422859	0.050698	0.069706
1.69965E+12	1	0.397395	0.07395	0.073055
1.69965E+12	1	0.374203	0.086535	0.084826
1.69965E+12	1	0.324855	0.58233	-0.376
1.69965E+12	1	0.31126	0.594711	-0.381668
1.69965E+12	1	0.289576	0.606807	-0.381831
1.69965E+12	1	0.262558	0.631545	-0.399865
1.69965E+12	1	0.254016	0.6081	-0.359713
1.69965E+12	1	0.253363	0.617488	-0.373469
1.69965E+12	1	0.280434	0.565825	-0.313973
1.69965E+12	1	0.292237	0.569631	-0.32906
1.69965E+12	1	0.220698	0.679735	-0.451058
1.69965E+12	1	0.216847	0.675589	-0.443482
1.69965E+12	1	0.214627	0.670156	-0.434529
1.69965E+12	1	0.214608	0.666617	-0.429178
1.69965E+12	1	0.181011	0.69962	-0.470393
1.69965E+12	1	0.187112	0.691183	-0.458676
1.69965E+12	1	0.180511	0.68912	-0.454191
1.69965E+12	1	0.195696	0.67417	-0.434717
1.69965E+12	1	0.207798	0.647077	-0.396906
1.69965E+12	1	0.220334	0.602187	-0.33239
1.69965E+12	1	0.237003	0.602506	-0.341406
1.69965E+12	1	0.249525	0.592206	-0.332794
1.69965E+12	1	0.267745	0.58056	-0.326959
1.69965E+12	1	0.292232	0.570777	-0.330765
1.69965E+12	1	0.30542	0.539502	-0.295334
1.69965E+12	1	0.317726	0.540721	-0.308674
1.69965E+12	1	0.312683	0.556778	-0.327685
1.69965E+12	1	0.364409	0.527411	-0.338949
1.69965E+12	1	0.370139	0.506029	-0.315163
1.69965E+12	1	0.392121	0.059517	0.104685
1.69965E+12	1	0.37412	0.07797	0.09933
1.69965E+12	1	0.396123	0.060658	0.096632
1.69965E+12	1	0.255318	0.668283	-0.449503
1.69965E+12	1	0.184675	0.735061	-0.524421
1.69965E+12	1	0.177399	0.703182	-0.475247
1.69965E+12	1	0.180075	0.677223	-0.435707
1.69965E+12	1	0.168773	0.703406	-0.474407
1.69965E+12	1	0.154235	0.722036	-0.502071
1.69965E+12	1	0.164447	0.708431	-0.481701
1.69965E+12	1	0.126361	0.77642	-0.587587
1.69965E+12	1	0.110559	0.764949	-0.572667
1.69965E+12	1	0.106329	0.751511	-0.552308
1.69965E+12	1	0.127863	0.611384	-0.320934
1.69965E+12	1	0.157661	0.587983	-0.286586
1.69965E+12	1	0.139348	0.697138	-0.462636
1.69965E+12	1	0.13615	0.691748	-0.453988
1.69965E+12	1	0.133823	0.660236	-0.402831
1.69965E+12	1	0.147926	0.631098	-0.356296
1.69965E+12	1	0.15803	0.612212	-0.326968
1.69965E+12	1	0.176831	0.572363	-0.266245
1.69965E+12	1	0.191559	0.58005	-0.284395
1.69965E+12	1	0.195428	0.593143	-0.307171
1.69965E+12	1	0.20448	0.565059	-0.265552
1.69965E+12	1	0.212509	0.575634	-0.286491
1.69965E+12	1	0.203979	0.594878	-0.313446
1.69965E+12	1	0.183243	0.605886	-0.323406
1.69965E+12	1	0.205345	0.587817	-0.302726
1.69965E+12	1	0.214154	0.568609	-0.276011
1.69965E+12	1	0.224899	0.581993	-0.302898
1.69965E+12	1	0.18548	0.65367	-0.400214
1.69965E+12	1	0.181395	0.638987	-0.375958
1.69965E+12	1	0.193629	0.619909	-0.349379
1.69965E+12	1	0.202856	0.628071	-0.365557
1.69965E+12	1	0.179382	0.696428	-0.465222
1.69965E+12	1	0.142092	0.726809	-0.509412
1.69965E+12	1	0.14796	0.718879	-0.49702
1.69965E+12	1	0.153265	0.671927	-0.423214
1.69965E+12	1	0.174581	0.671994	-0.426469
1.69965E+12	1	0.195664	0.547208	-0.232099
1.69965E+12	1	0.197029	0.620319	-0.351224
1.69965E+12	1	0.178172	0.657913	-0.405101
1.69965E+12	1	0.181283	0.614333	-0.336447
1.69965E+12	1	0.214497	0.574728	-0.286014
1.69965E+12	1	0.203349	0.602986	-0.326121
1.69965E+12	1	0.164855	0.541076	-0.209292
1.69965E+12	1	0.177878	0.44841	-0.053066
1.69965E+12	1	0.173744	0.5564	-0.238448
1.69965E+12	1	0.188181	0.589589	-0.298655
1.69965E+12	1	0.190219	0.561952	-0.254119
1.69965E+12	1	0.154476	0.646788	-0.382897
1.69965E+12	1	0.125791	0.621518	-0.337922
1.69965E+12	1	0.123052	0.660677	-0.403309
1.69965E+12	1	0.101723	0.754227	-0.557611
1.69965E+12	1	0.083227	0.759114	-0.570356
1.69965E+12	1	0.089775	0.734579	-0.52873
1.69965E+12	1	0.095915	0.70956	-0.486433
1.69965E+12	1	0.112815	0.713933	-0.491031
1.69965E+12	1	0.114357	0.710439	-0.485204
1.69965E+12	1	0.117049	0.715432	-0.492972
1.69965E+12	1	0.124996	0.680289	-0.435521
1.69965E+12	1	0.165225	0.666322	-0.415884
1.69965E+12	1	0.180613	0.67171	-0.427246
1.69965E+12	1	0.206046	0.642314	-0.388915
1.69965E+12	1	0.156579	0.705945	-0.477202
1.69965E+12	1	0.162722	0.701867	-0.471363
1.69965E+12	1	0.197628	0.691839	-0.462114
1.69965E+12	1	0.134809	0.767763	-0.573176
1.69965E+12	1	0.149663	0.741294	-0.53169
1.69965E+12	1	0.167369	0.724945	-0.507299
1.69965E+12	1	0.187455	0.705048	-0.479833
1.69965E+12	1	0.258463	0.64851	-0.422407
1.69965E+12	1	0.309592	0.606434	-0.397074
1.69965E+12	1	0.384371	0.088308	0.068431
1.69965E+12	0	0.475592	-0.004281	0.055058
1.69965E+12	0	0.582297	-0.176519	0.042545
1.69965E+12	0	0.614554	-0.242999	0.040401
1.69965E+12	0	0.707564	-0.444275	0.029148
1.69965E+12	0	0.725223	-0.477852	0.027406
1.69965E+12	0	0.729854	-0.486523	0.026815
1.69965E+12	0	0.787693	-0.596597	0.02121
1.69965E+12	0	0.518441	-0.053117	0.032899
1.69965E+12	0	0.494299	-0.018642	0.037192
1.69965E+12	1	0.427784	0.060018	0.047318
1.69965E+12	1	0.405159	0.080234	0.051786
1.69965E+12	1	0.430145	0.055566	0.05011
1.69965E+12	1	0.451135	0.031232	0.049812
1.69965E+12	1	0.39769	0.084464	0.056049
1.69965E+12	1	0.349098	0.582643	-0.400059
1.69965E+12	1	0.393272	0.084514	0.062215
1.69965E+12	1	0.234983	0.710279	-0.50102
1.69965E+12	1	0.265084	0.677642	-0.468138
1.69965E+12	1	0.27581	0.660394	-0.449758
1.69965E+12	1	0.340228	0.59991	-0.415293
1.69965E+12	1	0.377488	0.099879	0.058946
1.69965E+12	1	0.41792	0.064961	0.055716
1.69965E+12	1	0.412946	0.068126	0.058657
1.69965E+12	0	0.505676	-0.04322	0.047467
1.69966E+12	0	0.585351	-0.180632	0.039794
1.69966E+12	0	0.681986	-0.393967	0.029996
1.69966E+12	0	0.689851	-0.410541	0.030839
1.69966E+12	0	0.692071	-0.415458	0.031317
1.69966E+12	0	0.743557	-0.512875	0.025762
1.69966E+12	0	0.783257	-0.588482	0.021967
1.69966E+12	0	0.799618	-0.619917	0.020682
1.69966E+12	0	0.770627	-0.566463	0.025209
1.69966E+12	0	0.66798	-0.37769	0.05079
1.69966E+12	0	0.784176	-0.597837	0.029485
1.69966E+12	0	0.612131	-0.267846	0.080887
1.69966E+12	0	0.675331	-0.39769	0.052338
1.69966E+12	0	0.799176	-0.626264	0.027913
1.69966E+12	0	0.704363	-0.45226	0.043535
1.69966E+12	0	0.588399	-0.189203	0.042915
1.69966E+12	0	0.666601	-0.362623	0.036128
1.69966E+12	0	0.738856	-0.505676	0.027963
1.69966E+12	0	0.810172	-0.641111	0.020767
1.69966E+12	0	0.866696	-0.748948	0.015557
1.69966E+12	0	0.895788	-0.80459	0.013013
1.69966E+12	0	0.804509	-0.644649	0.035631
1.69966E+12	0	0.582235	-0.175836	0.0418
1.69966E+12	0	0.684942	-0.399418	0.029534
1.69966E+12	0	0.753416	-0.530428	0.023595
1.69966E+12	0	0.823551	-0.664854	0.017751
1.69966E+12	0	0.864002	-0.742782	0.014778
1.69966E+12	0	0.894014	-0.800559	0.01253
1.69966E+12	0	0.90209	-0.816739	0.01256
1.69966E+12	0	0.915254	-0.841912	0.011404
1.69966E+12	0	0.8959	-0.805242	0.013442
1.69966E+12	0	0.850076	-0.721782	0.021629
1.69966E+12	0	0.68506	-0.432327	0.064157
1.69966E+12	0	0.681545	-0.415836	0.05489
1.69966E+12	0	0.697642	-0.437157	0.041874
1.69966E+12	0	0.611759	-0.242924	0.048376
1.69966E+12	0	0.662862	-0.35348	0.036416
1.69966E+12	0	0.600694	-0.213446	0.041018
1.69966E+12	0	0.600975	-0.212871	0.039476
1.69966E+12	1	0.469489	0.004327	0.054629
1.69966E+12	1	0.364305	0.108698	0.060765
1.69966E+12	1	0.265516	0.663153	-0.447635
1.69966E+12	1	0.299781	0.641487	-0.439134
1.69966E+12	1	0.367948	0.11524	0.046189
1.69966E+12	1	0.302478	0.647342	-0.449344
1.69966E+12	1	0.236932	0.698635	-0.484988
1.69966E+12	1	0.314814	0.635587	-0.442467
1.69966E+12	1	0.284028	0.662272	-0.457579
1.69966E+12	1	0.209259	0.728081	-0.518823
1.69966E+12	1	0.171338	0.769848	-0.574814
1.69966E+12	1	0.115107	0.836111	-0.680427
1.69966E+12	1	0.111204	0.838138	-0.684636
1.69966E+12	1	0.098105	0.839782	-0.69156
1.69966E+12	1	0.090939	0.833446	-0.684619
1.69966E+12	1	0.094979	0.779549	-0.599495
1.69966E+12	1	0.081006	0.713982	-0.496941
1.69966E+12	1	0.072533	0.792034	-0.627041
1.69966E+12	1	0.088872	0.796483	-0.628069
1.69966E+12	1	0.106474	0.774359	-0.588319
1.69966E+12	1	0.115466	0.75078	-0.549478
1.69966E+12	1	0.116925	0.762619	-0.567806
1.69966E+12	1	0.142118	0.740635	-0.530886
1.69966E+12	1	0.176224	0.710351	-0.486028
1.69966E+12	1	0.234133	0.663518	-0.432343
1.69966E+12	1	0.197034	0.728966	-0.517435
1.69966E+12	1	0.114703	0.606332	-0.311354
1.69966E+12	2	0.018036	0.16259	0.405476
1.69966E+12	2	0.007002	0.042118	0.486245
1.69966E+12	2	0.006951	0.032978	0.491722
1.69966E+12	2	0.012144	0.061836	0.4798
1.69966E+12	2	0.020478	0.163877	0.405982
1.69966E+12	2	0.027697	0.237948	0.334761
1.69966E+12	2	0.040998	0.295516	0.268528
1.69966E+12	2	0.073495	0.399678	0.107674
1.69966E+12	2	0.081685	0.457423	0.003095
1.69966E+12	1	0.112184	0.482155	-0.073851
1.69966E+12	2	0.091497	0.449143	0.009273
1.69966E+12	1	0.093178	0.514686	-0.115651
1.69966E+12	1	0.108073	0.537138	-0.179562
1.69966E+12	1	0.115952	0.584884	-0.274304
1.69966E+12	1	0.141049	0.568438	-0.249581
1.69966E+12	1	0.128788	0.562936	-0.23771
1.69966E+12	1	0.105108	0.679304	-0.435083
1.69966E+12	1	0.110826	0.661277	-0.404596
1.69966E+12	1	0.111873	0.638908	-0.366921
1.69966E+12	1	0.155259	0.603995	-0.312759
1.69966E+12	1	0.144717	0.603613	-0.310073
1.69966E+12	2	0.023812	0.20173	0.371408
1.69966E+12	2	0.006305	0.052096	0.479138
1.69966E+12	2	0.010101	0.090414	0.457456
1.69966E+12	2	0.020895	0.217903	0.353548
1.69966E+12	2	0.028265	0.366516	0.17659
1.69966E+12	1	0.039307	0.482377	-0.003329
1.69966E+12	1	0.05028	0.4865	-0.019644
1.69966E+12	2	0.027103	0.204716	0.369951
1.69966E+12	2	0.017452	0.147212	0.41873
1.69966E+12	2	0.016872	0.183193	0.385674
1.69966E+12	2	0.020299	0.184916	0.386081
1.69966E+12	2	0.01418	0.130195	0.430512
1.69966E+12	2	0.008561	0.041685	0.488509
1.69966E+12	2	0.010961	0.058733	0.480488
1.69966E+12	2	0.009586	0.042123	0.489542
1.69966E+12	2	0.018346	0.117395	0.444675
1.69966E+12	2	0.0221	0.100631	0.461723
1.69966E+12	2	0.022307	0.122838	0.443626
1.69966E+12	2	0.011343	0.058411	0.481158
1.69966E+12	2	0.019418	0.158523	0.41013
1.69966E+12	2	0.033264	0.256703	0.31501
1.69966E+12	2	0.027887	0.135171	0.437456
1.69966E+12	2	0.022813	0.140891	0.428419
1.69966E+12	2	0.030774	0.210261	0.365809
1.69966E+12	2	0.02857	0.19022	0.385473
1.69966E+12	2	0.010295	0.041865	0.490605
1.69966E+12	2	0.012054	0.072622	0.472266
1.69966E+12	2	0.012796	0.071734	0.473722
1.69966E+12	2	0.019956	0.15557	0.41318
1.69966E+12	2	0.016006	0.079892	0.471413
1.69966E+12	2	0.016081	0.09503	0.460181
1.69966E+12	2	0.013578	0.05845	0.483786
1.69966E+12	2	0.022328	0.147651	0.422033
1.69966E+12	2	0.049877	0.294377	0.269922
1.69966E+12	2	0.078039	0.422218	0.06723
1.69966E+12	1	0.081045	0.505226	-0.083693
1.69966E+12	2	0.059999	0.463916	0.010368
1.69966E+12	2	0.017939	0.130106	0.433782
1.69966E+12	2	0.013385	0.093656	0.458479
1.69966E+12	2	0.013761	0.097146	0.456236
1.69966E+12	2	0.015	0.101325	0.454281
1.69966E+12	2	0.013013	0.083609	0.46549
1.69966E+12	2	0.010653	0.07788	0.467014
1.69966E+12	2	0.011548	0.062759	0.478476
1.69966E+12	2	0.011163	0.039349	0.493296
1.69966E+12	2	0.006233	0.023142	0.496516
1.69966E+12	2	0.010087	0.058117	0.479853
1.69966E+12	2	0.017173	0.118365	0.44283
1.69966E+12	2	0.019219	0.074766	0.478651
1.69966E+12	2	0.007448	0.039485	0.488436
1.69966E+12	2	0.01512	0.088525	0.4641
1.69966E+12	2	0.018703	0.11534	0.446674
1.69966E+12	2	0.020405	0.144697	0.423203
1.69966E+12	2	0.020001	0.099966	0.460228
1.69966E+12	2	0.027042	0.172341	0.402257
1.69966E+12	2	0.022015	0.081849	0.476321
1.69966E+12	2	0.013382	0.045113	0.492407
1.69966E+12	2	0.01431	0.05107	0.489624
1.69966E+12	2	0.010046	0.054597	0.48212
1.69966E+12	2	0.01367	0.064682	0.479627
1.69966E+12	2	0.010445	0.038688	0.49279
1.69966E+12	2	0.016492	0.091379	0.463373
1.69966E+12	2	0.024359	0.147662	0.42353
1.69966E+12	2	0.033396	0.182549	0.395831
1.69966E+12	2	0.025071	0.174612	0.398854
1.69966E+12	2	0.024566	0.207417	0.365983
1.69966E+12	2	0.026286	0.203034	0.371291
1.69966E+12	2	0.01703	0.130506	0.432679
1.69966E+12	2	0.01297	0.087313	0.462743
1.69966E+12	2	0.017143	0.06091	0.486263
1.69966E+12	2	0.009928	0.091954	0.456154
1.69966E+12	2	0.009942	0.083449	0.462293
1.69966E+12	2	0.008656	0.065316	0.473365
1.69966E+12	2	0.012229	0.085695	0.463138
1.69966E+12	2	0.015546	0.08248	0.469023
1.69966E+12	2	0.012795	0.061824	0.480572
1.69966E+12	2	0.01477	0.072588	0.475331
1.69966E+12	2	0.01569	0.061895	0.483894
1.69966E+12	2	0.01336	0.063156	0.480319
1.69966E+12	2	0.009462	0.042515	0.489139
1.69966E+12	2	0.011052	0.065729	0.47588
1.69966E+12	2	0.014444	0.048576	0.491444
1.69966E+12	2	0.012807	0.075488	0.471089
1.69966E+12	2	0.014392	0.064925	0.480291
1.69966E+12	2	0.010556	0.037385	0.493745
1.69966E+12	2	0.016999	0.116904	0.44386
1.69966E+12	2	0.040312	0.230454	0.347076
1.69966E+12	2	0.05867	0.32921	0.22122
1.69966E+12	2	0.069826	0.403589	0.103494
1.69966E+12	1	0.085892	0.464692	-0.013812
1.69966E+12	1	0.121116	0.521312	-0.162584
1.69966E+12	1	0.134811	0.545647	-0.208668
1.69966E+12	1	0.136061	0.586826	-0.280172
1.69966E+12	1	0.134644	0.61951	-0.335339
1.69966E+12	1	0.156778	0.638263	-0.369418
1.69966E+12	1	0.200192	0.649327	-0.397769
1.69966E+12	1	0.225391	0.659689	-0.422894
1.69966E+12	1	0.248246	0.660919	-0.435161
1.69966E+12	1	0.225188	0.691525	-0.470138
1.69966E+12	1	0.179282	0.731892	-0.519
1.69966E+12	1	0.197972	0.726827	-0.514463
1.69966E+12	1	0.185081	0.740466	-0.532501
1.69966E+12	1	0.180721	0.738503	-0.52905
1.69966E+12	1	0.207643	0.724152	-0.512688
1.69966E+12	1	0.240905	0.701331	-0.490486
1.69966E+12	1	0.181484	0.643874	-0.383734
1.69966E+12	1	0.223576	0.66137	-0.42468
1.69966E+12	1	0.14875	0.771075	-0.576991
1.69966E+12	1	0.143928	0.784194	-0.597098
1.69966E+12	1	0.049076	0.541046	-0.113942
1.69966E+12	1	0.089402	0.768476	-0.583543
1.69966E+12	1	0.08455	0.820753	-0.667546
1.69966E+12	1	0.065965	0.861025	-0.73837
1.69966E+12	1	0.066728	0.84416	-0.711873
1.69966E+12	1	0.079659	0.866896	-0.740423
1.69966E+12	1	0.080625	0.876901	-0.755038
1.69966E+12	1	0.075328	0.887405	-0.773512
1.69966E+12	1	0.075086	0.8929	-0.781867
1.69966E+12	1	0.078712	0.891896	-0.778443
1.69966E+12	1	0.085338	0.875822	-0.751146
1.69966E+12	1	0.092503	0.875227	-0.74698
1.69966E+12	1	0.085308	0.883692	-0.762904
1.69966E+12	1	0.050749	0.863868	-0.7513
1.69966E+12	1	0.040738	0.776438	-0.575626
1.69966E+12	1	0.079868	0.852157	-0.717908
1.69966E+12	1	0.12221	0.834906	-0.676656
1.69966E+12	1	0.169765	0.795755	-0.61266
1.69966E+12	1	0.258168	0.714	-0.51599
1.69966E+12	1	0.371649	0.127358	0.023358
1.69966E+12	1	0.475629	0.019689	0.020738
1.69966E+12	0	0.622006	-0.240766	0.016318
1.69966E+12	0	0.73921	-0.491187	0.012768
1.69966E+12	0	0.832661	-0.675047	0.009724
1.69966E+12	0	0.893156	-0.793688	0.007376
1.69966E+12	0	0.927414	-0.860787	0.005958
1.69966E+12	0	0.945608	-0.896308	0.005093
1.69966E+12	0	0.955176	-0.915016	0.004665
1.69966E+12	0	0.963101	-0.930384	0.004182
1.69966E+12	0	0.965696	-0.935557	0.004165
1.69966E+12	0	0.965588	-0.93553	0.004354
1.69966E+12	0	0.966846	-0.938035	0.004343
1.69966E+12	0	0.967969	-0.940261	0.004323
1.69966E+12	0	0.968374	-0.94123	0.004482
1.69966E+12	0	0.966492	-0.937867	0.004883
1.69966E+12	0	0.966098	-0.937318	0.005123
1.69966E+12	0	0.962269	-0.930459	0.00592
1.69966E+12	0	0.96287	-0.931723	0.005984
1.69966E+12	0	0.957716	-0.922527	0.007095
1.69966E+12	0	0.95884	-0.924598	0.006918
1.69966E+12	0	0.953863	-0.915499	0.007773
1.69966E+12	0	0.952878	-0.913727	0.007971
1.69966E+12	0	0.950098	-0.908537	0.008342
1.69966E+12	0	0.947142	-0.902905	0.008622
1.69966E+12	0	0.946972	-0.902484	0.008539
1.69966E+12	0	0.948921	-0.906103	0.008262
1.69966E+12	0	0.915177	-0.849058	0.018704
1.69966E+12	0	0.920226	-0.855518	0.015065
1.69966E+12	0	0.915143	-0.844985	0.0147
1.69966E+12	0	0.906976	-0.829275	0.015324
1.69966E+12	0	0.907363	-0.82914	0.014414
1.69966E+12	0	0.904394	-0.823135	0.014347
1.69966E+12	0	0.905206	-0.824191	0.013779
1.69966E+12	0	0.911986	-0.836652	0.01268
1.69966E+12	0	0.914931	-0.841991	0.012129
1.69966E+12	0	0.915673	-0.84332	0.011974
1.69966E+12	0	0.915213	-0.842691	0.012265
1.69966E+12	0	0.920528	-0.852386	0.01133
1.69966E+12	0	0.927541	-0.865336	0.010254
1.69966E+12	0	0.929953	-0.870058	0.010153
1.69966E+12	0	0.933752	-0.877116	0.009612
1.69966E+12	0	0.937271	-0.883838	0.009296
1.69966E+12	0	0.937136	-0.883843	0.009571
1.69966E+12	0	0.94223	-0.893142	0.008682
1.69966E+12	0	0.942374	-0.893462	0.008714
1.69966E+12	0	0.945847	-0.900033	0.00834
1.69966E+12	0	0.947109	-0.902528	0.00831
1.69966E+12	0	0.947155	-0.902666	0.008356
1.69966E+12	0	0.948559	-0.905226	0.008109
1.69966E+12	0	0.943443	-0.896024	0.009138
1.69966E+12	0	0.947645	-0.903784	0.008494
1.69966E+12	0	0.945477	-0.899966	0.009012
1.69966E+12	0	0.9484	-0.905428	0.008629
1.69966E+12	0	0.950263	-0.908814	0.008289
1.69966E+12	0	0.94805	-0.904731	0.00863
1.69966E+12	0	0.947716	-0.904052	0.00862
1.69966E+12	0	0.945576	-0.900263	0.00911
1.69966E+12	0	0.941603	-0.893251	0.010045
1.69966E+12	0	0.940335	-0.891006	0.010336
1.69966E+12	0	0.943544	-0.896737	0.009648
1.69966E+12	0	0.945467	-0.900637	0.009703
1.69966E+12	0	0.578476	-0.252268	0.164145
1.69966E+12	2	0.10094	0.262965	0.310952
1.69966E+12	2	0.075652	0.414708	0.081515
1.69966E+12	1	0.12954	0.614216	-0.325893
1.69966E+12	1	0.181492	0.678117	-0.437386
1.69966E+12	1	0.238398	0.673364	-0.448773
1.69966E+12	1	0.177079	0.732308	-0.519371
1.69966E+12	1	0.152701	0.760779	-0.561284
1.69966E+12	1	0.139647	0.794235	-0.61264
1.69966E+12	1	0.149142	0.794578	-0.612068
1.69966E+12	1	0.126353	0.825133	-0.66113
1.69966E+12	1	0.111244	0.847753	-0.698952
1.69966E+12	1	0.074145	0.86249	-0.736424
1.69966E+12	1	0.088698	0.863015	-0.730402
1.69966E+12	1	0.136767	0.823209	-0.656098
1.69966E+12	1	0.157636	0.804743	-0.626283
1.69966E+12	1	0.187223	0.777367	-0.586673
1.69966E+12	1	0.110912	0.835943	-0.681441
1.69966E+12	1	0.107867	0.840122	-0.688674
1.69966E+12	1	0.140697	0.819431	-0.649846
1.69966E+12	1	0.139538	0.824253	-0.657124
1.69966E+12	1	0.09799	0.851344	-0.709031
1.69966E+12	1	0.135931	0.822403	-0.655068
1.69966E+12	1	0.179934	0.786197	-0.598964
1.69966E+12	1	0.139961	0.827398	-0.661655
1.69966E+12	1	0.131661	0.838823	-0.680085
1.69966E+12	1	0.16386	0.79988	-0.618824
1.69966E+12	1	0.20872	0.759862	-0.564551
1.69966E+12	1	0.198703	0.771974	-0.58019
1.69966E+12	1	0.170048	0.799886	-0.618634
1.69966E+12	1	0.17596	0.792948	-0.6086
1.69966E+12	1	0.204183	0.768999	-0.576765
1.69966E+12	1	0.216903	0.757658	-0.56316
1.69966E+12	1	0.229387	0.745463	-0.549231
1.69966E+12	1	0.244687	0.729913	-0.532583
1.69966E+12	1	0.228677	0.743796	-0.546665
1.69966E+12	1	0.210408	0.761921	-0.567817
1.69966E+12	1	0.281814	0.694865	-0.501755
1.69966E+12	1	0.271925	0.702253	-0.506461
1.69966E+12	1	0.328953	0.648052	-0.471274
1.69966E+12	1	0.372941	0.126456	0.023266
1.69966E+12	1	0.270859	0.699415	-0.501942
1.69966E+12	1	0.328917	0.644144	-0.465926
1.69966E+12	1	0.423718	0.080064	0.024153
1.69966E+12	0	0.513354	-0.037238	0.022364
1.69966E+12	0	0.597815	-0.191301	0.020124
1.69966E+12	0	0.678221	-0.373777	0.017336
1.69966E+12	0	0.762121	-0.538964	0.014723
1.69966E+12	0	0.814361	-0.641686	0.012965
1.69966E+12	0	0.85512	-0.721739	0.011499
1.69966E+12	0	0.889727	-0.789212	0.009758
1.69966E+12	0	0.856128	-0.726279	0.014023
1.69966E+12	0	0.795985	-0.612764	0.020794
1.69967E+12	0	0.816637	-0.651938	0.018664
1.69967E+12	0	0.852406	-0.71977	0.014958
1.69967E+12	0	0.784923	-0.592924	0.023077
1.69967E+12	0	0.792072	-0.607382	0.023238
1.69967E+12	0	0.48184	-0.014614	0.057376
1.69967E+12	0	0.6006	-0.211198	0.038323
1.69967E+12	0	0.64724	-0.311951	0.032262
1.69967E+12	0	0.726754	-0.477525	0.024017
1.69967E+12	0	0.793056	-0.604477	0.018364
1.69967E+12	0	0.80979	-0.636885	0.017305
1.69967E+12	0	0.844158	-0.70324	0.014925
1.69967E+12	0	0.879446	-0.770977	0.012085
1.69967E+12	0	0.911864	-0.83312	0.009392
1.69967E+12	0	0.932648	-0.873023	0.007726
1.69967E+12	0	0.944759	-0.896274	0.006756
1.69967E+12	0	0.953043	-0.912264	0.006178
1.69967E+12	0	0.937231	-0.883443	0.008981
1.69967E+12	0	0.950364	-0.907819	0.007092
1.69967E+12	0	0.955442	-0.917552	0.006667
1.69967E+12	0	0.957978	-0.922365	0.006409
1.69967E+12	0	0.962857	-0.931616	0.005902
1.69967E+12	0	0.96392	-0.933581	0.00574
1.69967E+12	0	0.966635	-0.938746	0.005477
1.69967E+12	0	0.966632	-0.939001	0.005736
1.69967E+12	0	0.966542	-0.93895	0.005866
1.69967E+12	0	0.962583	-0.931802	0.006636
1.69967E+12	0	0.957546	-0.922776	0.007685
1.69967E+12	0	0.958701	-0.924746	0.007345
1.69967E+12	0	0.957059	-0.921627	0.007509
1.69967E+12	0	0.951765	-0.911994	0.008465
1.69967E+12	0	0.835789	-0.698399	0.02682
1.69967E+12	0	0.86569	-0.752221	0.02084
1.69967E+12	0	0.869908	-0.759919	0.020102
1.69967E+12	0	0.861615	-0.744238	0.021008
1.69967E+12	0	0.877193	-0.77248	0.018094
1.69967E+12	0	0.889354	-0.794561	0.015853
1.69967E+12	0	0.88097	-0.779153	0.017213
1.69967E+12	0	0.885074	-0.786236	0.016088
1.69967E+12	0	0.89992	-0.81385	0.014011
1.69967E+12	0	0.902372	-0.818516	0.013773
1.69967E+12	0	0.910368	-0.833582	0.012847
1.69967E+12	0	0.918311	-0.848397	0.011774
1.69967E+12	0	0.922281	-0.855891	0.011328
1.69967E+12	0	0.925642	-0.862089	0.010805
1.69967E+12	0	0.927453	-0.865699	0.010793
1.69967E+12	0	0.930689	-0.871755	0.010376
1.69967E+12	0	0.781327	-0.624802	0.062148
1.69967E+12	2	0.264821	0.332524	0.083394
1.69967E+12	2	0.07557	0.253073	0.32529
1.69967E+12	2	0.016913	0.090716	0.464305
1.69967E+12	2	0.01981	0.096688	0.462618
1.69967E+12	2	0.0137	0.053592	0.487202
1.69967E+12	2	0.006575	0.034436	0.490353
1.69967E+12	2	0.010095	0.08043	0.464601
1.69967E+12	2	0.014201	0.112929	0.444464
1.69967E+12	2	0.021287	0.136391	0.431161
1.69967E+12	2	0.020712	0.149712	0.418986
1.69967E+12	2	0.018982	0.119049	0.443886
1.69967E+12	2	0.01951	0.094447	0.464068
1.69967E+12	2	0.049647	0.250147	0.326008
1.69967E+12	2	0.054703	0.260693	0.313589
1.69967E+12	2	0.055174	0.34848	0.194472
1.69967E+12	2	0.009855	0.108663	0.44363
1.69967E+12	2	0.015548	0.190944	0.377548
1.69967E+12	2	0.00808	0.067987	0.470902
1.69967E+12	2	0.005287	0.047723	0.4806
1.69967E+12	2	0.005469	0.031318	0.490734
1.69967E+12	2	0.010521	0.08013	0.46528
1.69967E+12	2	0.023154	0.182224	0.390355
1.69967E+12	2	0.052587	0.332365	0.21805
1.69967E+12	2	0.087753	0.448384	0.013927
1.69967E+12	1	0.109909	0.523384	-0.153779
1.69967E+12	1	0.121832	0.581465	-0.268953
1.69967E+12	1	0.158318	0.616808	-0.334604
1.69967E+12	1	0.204263	0.631938	-0.372128
1.69967E+12	1	0.233819	0.645904	-0.40588
1.69967E+12	1	0.225034	0.67728	-0.449027
1.69967E+12	1	0.247651	0.671664	-0.450574
1.69967E+12	1	0.240674	0.659623	-0.42956
1.69967E+12	1	0.242288	0.668203	-0.442964
1.69967E+12	1	0.141886	0.634153	-0.360547
1.69967E+12	1	0.112187	0.601432	-0.302776
1.69967E+12	1	0.159609	0.691342	-0.454615
1.69967E+12	1	0.190009	0.704633	-0.479709
1.69967E+12	1	0.204119	0.708446	-0.488645
1.69967E+12	1	0.204819	0.714152	-0.497276
1.69967E+12	1	0.21797	0.675699	-0.444047
1.69967E+12	1	0.279007	0.621465	-0.395657
1.69967E+12	1	0.308253	0.592718	-0.376243
1.69967E+12	1	0.328893	0.592345	-0.393986
1.69967E+12	1	0.275594	0.630752	-0.40691
1.69967E+12	1	0.267562	0.628168	-0.397972
1.69967E+12	1	0.266454	0.640302	-0.415068
1.69967E+12	1	0.254738	0.656892	-0.432626
1.69967E+12	1	0.210869	0.694632	-0.469974
1.69967E+12	1	0.234375	0.657013	-0.422769
1.69967E+12	1	0.215948	0.688143	-0.461924
1.69967E+12	1	0.190022	0.671011	-0.428367
1.69967E+12	1	0.15733	0.719751	-0.49867
1.69967E+12	1	0.148578	0.740192	-0.530013
1.69967E+12	1	0.15096	0.749019	-0.543483
1.69967E+12	1	0.151868	0.752576	-0.548878
1.69967E+12	1	0.132028	0.769666	-0.576422
1.69967E+12	1	0.178232	0.719231	-0.499795
1.69967E+12	1	0.241831	0.658166	-0.427957
1.69967E+12	1	0.279325	0.609714	-0.378654
1.69967E+12	1	0.345971	0.558435	-0.362737
1.69967E+12	1	0.375477	0.095428	0.06862
1.69967E+12	1	0.369545	0.090365	0.084448
1.69967E+12	1	0.37203	0.085656	0.089127
1.69967E+12	1	0.385355	0.070763	0.095806
1.69967E+12	1	0.379207	0.072031	0.102422
1.69967E+12	1	0.431599	0.024335	0.096197
1.69967E+12	1	0.3758	0.080624	0.092578
1.69967E+12	1	0.386834	0.073307	0.089446
1.69967E+12	1	0.296107	0.611145	-0.393079
1.69967E+12	1	0.252679	0.638094	-0.403837
1.69967E+12	1	0.247288	0.664022	-0.439232
1.69967E+12	1	0.255986	0.640404	-0.4091
1.69967E+12	1	0.385927	0.077106	0.084468
1.69967E+12	1	0.28433	0.628224	-0.409145
1.69967E+12	1	0.268844	0.652144	-0.433704
1.69967E+12	1	0.279824	0.654469	-0.443818
1.69967E+12	1	0.26453	0.671756	-0.459429
1.69967E+12	1	0.272064	0.642531	-0.42176
1.69967E+12	1	0.28647	0.626398	-0.408006
1.69967E+12	1	0.306014	0.593585	-0.37562
1.69967E+12	1	0.347663	0.561527	-0.368898
1.69967E+12	1	0.328634	0.559623	-0.34692
1.69967E+12	1	0.347325	0.570762	-0.381592
1.69967E+12	1	0.288631	0.608021	-0.382899
1.69967E+12	1	0.333148	0.588546	-0.392612
1.69967E+12	1	0.348933	0.574791	-0.388915
1.69967E+12	1	0.350244	0.585198	-0.404787
1.69967E+12	1	0.389134	0.086845	0.064278
1.69967E+12	1	0.448454	0.023116	0.066928
1.69967E+12	1	0.400843	0.060934	0.088883
1.69967E+12	0	0.503748	-0.056639	0.071166
1.69967E+12	0	0.560991	-0.151742	0.065667
1.69967E+12	0	0.57132	-0.168818	0.061711
1.69967E+12	0	0.560196	-0.148741	0.063579
1.69967E+12	1	0.462375	0.002358	0.071663
1.69967E+12	1	0.412068	0.04591	0.095379
1.69967E+12	1	0.40361	0.044591	0.111645
1.69967E+12	1	0.354478	0.506961	-0.297886
1.69967E+12	1	0.434695	0.030525	0.080707
1.69967E+12	1	0.353455	0.5617	-0.375282
1.69967E+12	1	0.293117	0.622065	-0.406567
1.69967E+12	1	0.391814	0.089127	0.056996
1.69967E+12	1	0.252667	0.688935	-0.477929
1.69967E+12	1	0.285452	0.66337	-0.460046
1.69967E+12	1	0.350067	0.129246	0.043177
1.69967E+12	1	0.278301	0.665863	-0.459058
1.69967E+12	1	0.331908	0.621698	-0.437752
1.69967E+12	1	0.282412	0.665919	-0.461697
1.69967E+12	1	0.292211	0.654489	-0.452051
1.69967E+12	1	0.255881	0.669418	-0.451439
